# Supplementary material for: ESI mutagenesis: a one-step method for introducing mutations into bacterial artificial chromosomes
Source: Life Sci Alliance. 2020 Dec 7;4(2):e202000836. doi: 10.26508/lsa.202000836 (PMC7756954; doi:10.26508/lsa.202000836)
Supplement: Supplementary file 8 [file LSA-2020-00836_TableS2.xlsx]

## Sheet: Sheet1
	Table S2. oligos for RT-PCR splicing analysis
	Amplicon	Primer 1	Primer 2	Size	PE	linear regression
	AURKA (Control – Exon 10)	​​GCCCTCTGGGTAAAGGAAAG	CTTCTGAGCTGATGCTCCAC	130bp	1.861	y = -1.601ln(x) + 49.111 (R² = 0.98624)
	AURKA (Junction: Exon 8 - Exon 9)	GTATGGTTATTTCCATGATGC	CTGAAGTTCTCTATAAACTG	82bp	2.057	y = -1.465ln(x) + 43.631(R² = 0.97783)
	AURKA (Junction: AI-Exon 9)	TAAGTAGGACAAATCCGCCG	CTGAAGTTCTCTATAAACTG	164bp	1.998	y = -1.514ln(x) + 46.365 (R² = 0.98636)
	GTSE1-14A (Control – Exon 10)	AGACAGATTCCAGGCTGGTG	CTCCCGAGCTACTTCTGTGG	137bp	1.961	y = -1.181ln(x) + 33.874 (R² = 0.94171)
	GTSE1-14A (Junction: Exon 8 - Exon 914A)	GGACAGCTCAACACCAAAG	GGCGCTGTGGACAGTGACC	131bp	2.051	y = -1.272ln(x) + 50.399 (R² = 0.97363)
	GTSE1-14A (Junction: AI-Exon 914A)	CGCTCGAGTAGGACAAATCC	GGCGCTGTGGACAGTGACC	131bp	1.9	y = -1.622ln(x) + 49.67 (R² = 0.9798)
	GAPDH	GTCTCCTCTGACTTCAACAGCG	ACCACCCTGTTGCTGTAGCCAA	131bp	2.189	y = -1,6517x + 49,221 (R² = 0,9674)
